# Supplementary material for: A Novel Class of Dual-Acting DCH-CORMs Counteracts Oxidative Stress-Induced Inflammation in Human Primary Tenocytes
Source: Antioxidants (Basel). 2021 Nov 18;10(11):1828. doi: 10.3390/antiox10111828 (PMC8614895; doi:10.3390/antiox10111828)
Supplement: Supplementary file 1 [file antioxidants-10-01828-s001.zip]

Archive with 1 entries (1 files):
- antioxidants-1442147-supplementary.pdf
